# Supplementary material for: Monitoring the Phenolic and Terpenic Profile of Olives, Olive Oils and By-Products throughout the Production Process
Source: Foods. 2024 May 16;13(10):1555. doi: 10.3390/foods13101555 (PMC11121151; doi:10.3390/foods13101555)
Supplement: Supplementary file 1 [file foods-13-01555-s001.zip]

Archive with 1 entries (1 files):
- foods-2922978-supplementary.pdf
